# Supplementary material for: The phagocytic cyst cells in Drosophila testis eliminate germ cell progenitors via phagoptosis
Source: Sci Adv. 2022 Jun 17;8(24):eabm4937. doi: 10.1126/sciadv.abm4937 (PMC9205596; doi:10.1126/sciadv.abm4937)
Supplement: Supplementary file 2 — Movies S1 to S8 [file sciadv.abm4937_movies_s1_to_s8.zip]

Archive with 8 entries (8 files):
- sciadv.abm4937_movie_s1.mov
- sciadv.abm4937_movie_s2.mov
- sciadv.abm4937_movie_s3.mov
- sciadv.abm4937_movie_s4.mov
- sciadv.abm4937_movie_s5.mov
- sciadv.abm4937_movie_s6.mov
- sciadv.abm4937_movie_s7.mov
- sciadv.abm4937_movie_s8.mov
